# Supplementary material for: Identification and Analysis of WRKY Transcription Factors in Response to Cowpea Fusarium Wilt in Cowpea
Source: Plants (Basel). 2024 Aug 15;13(16):2273. doi: 10.3390/plants13162273 (PMC11360203; doi:10.3390/plants13162273)
Supplement: Supplementary file 1 [file plants-13-02273-s001.zip]

Archive with 7 entries (7 files):
- Figure S1.Phylogenetic tree depicting the evolutionary relationships among WRKY domains of cowpea and soybeanSelected Arabidopsis WRKY genes were used as representatives for analysis..pdf
- Figure S2. Alignment of the structural sequences of 91 cowpea (VuWRKY) and 8 Arabidopsis (AtWRKY) WRKY proteins..pdf
- Table S1 Number of WRKY genes mapped to each chromosome based on cowpea genome Previous studies and the present study.xlsx
- Table S2 WRKY genes in Glycine max.xlsx
- Table S3 Physicochemical properties analysis of WRKY gene family members in cowpea.xlsx
- Table S4 The disease index calculation after cowpea inoculation with cowpea wilt pathogen.xlsx
- Table S5 Primers used in this research.xlsx
