# Supplementary material for: Identification and Analysis of WRKY Transcription Factors in Response to Cowpea Fusarium Wilt in Cowpea
Source: Plants (Basel). 2024 Aug 15;13(16):2273. doi: 10.3390/plants13162273 (PMC11360203; doi:10.3390/plants13162273)
Supplement: Supplementary file 1 [file plants-13-02273-s001.zip › Table S1 Number of WRKY genes mapped to each chromosome based on cowpea genome Previous studies and the present study.xlsx]

## Sheet: Sheet1
Table S1 Number of WRKY genes mapped to each chromosome based on cowpea genome Previous studies and the present study
This study Gene ID	This study Name	Previous study Gene ID	Previous study Name
XP_027925372.1	VuWRKY1	Vigun01g006200	VuWRKY1
XP_027914569.1	VuWRKY2	Vigun01g071800	VuWRKY37
XP_027918502.1	VuWRKY3	Vigun01g156000	VuWRKY2
XP_027915093.1	VuWRKY4	Vigun01g197800	VuWRKY57
XP_027926493.1	VuWRKY5	Vigun01g198600	VuWRKY38
XP_027905335.1	VuWRKY6	Vigun01g202800	VuWRKY22
XP_027913808.1	VuWRKY7	Vigun02g051100	VuWRKY39
XP_027907754.1	VuWRKY8	Vigun02g055200	VuWRKY3
XP_027913332.1	VuWRKY9	Vigun02g063800	VuWRKY23
XP_027914386.1	VuWRKY10	Vigun02g146400	VuWRKY58
XP_027915293.1	VuWRKY11	Vigun02g181700	VuWRKY74
XP_027919264.1	VuWRKY12	Vigun03g037200	VuWRKY75
XP_027918161.1	VuWRKY13	Vigun03g040900	VuWRKY65
XP_027921279.1	VuWRKY14	Vigun03g048500	VuWRKY40
XP_027917927.1	VuWRKY15	Vigun03g068900	VuWRKY41
XP_027918288.1	VuWRKY16	Vigun03g069800	VuWRKY42
XP_027920547.1	VuWRKY17	Vigun03g090000	VuWRKY76
XP_027916148.1	VuWRKY18	Vigun03g096500	VuWRKY66
XP_027917344.1	VuWRKY19	Vigun03g138300	VuWRKY24
XP_027917575.1	VuWRKY20	Vigun03g138800	VuWRKY67
XP_027917584.1	VuWRKY21	Vigun03g144800	VuWRKY43
XP_027921976.1	VuWRKY22	Vigun03g204300	VuWRKY4
XP_027921767.1	VuWRKY23	Vigun03g212000	VuWRKY25
XP_027921394.1	VuWRKY24	Vigun03g280900	VuWRKY59
XP_027916483.1	VuWRKY25	Vigun03g333800	VuWRKY26
XP_027919340.1	VuWRKY26	Vigun03g371400	VuWRKY5
XP_027920544.1	VuWRKY27	Vigun03g389500	VuWRKY60
XP_027918573.1	VuWRKY28	Vigun03g405100	VuWRKY27
XP_027916006.1	VuWRKY29	Vigun03g412200	VuWRKY44
XP_027924935.1	VuWRKY30	Vigun04g145700	VuWRKY68
XP_027928143.1	VuWRKY31	Vigun05g038000	VuWRKY6
XP_027926298.1	VuWRKY32	Vigun05g044300	VuWRKY28
XP_027927179.1	VuWRKY33	Vigun05g049400	VuWRKY45
XP_027928761.1	VuWRKY34	Vigun05g055800	VuWRKY7
XP_027926010.1	VuWRKY35	Vigun05g060300	VuWRKY46
XP_027926009.1	VuWRKY36	Vigun05g060600	VuWRKY69
XP_027926250.1	VuWRKY37	Vigun05g085500	VuWRKY77
XP_027927120.1	VuWRKY38	Vigun05g092400	VuWRKY8
XP_027929760.1	VuWRKY39	Vigun05g118000	VuWRKY91
XP_027929914.1	VuWRKY40	Vigun05g182100	VuWRKY78
XP_027929394.1	VuWRKY41	Vigun05g182200	VuWRKY79
XP_027929748.1	VuWRKY42	Vigun05g182300	VuWRKY80
XP_027927772.1	VuWRKY43	Vigun05g182400	VuWRKY81
XP_027930198.1	VuWRKY44	Vigun05g207000	VuWRKY70
XP_027929626.1	VuWRKY45	Vigun05g228000	VuWRKY29
XP_027929832.1	VuWRKY46	Vigun05g298900	VuWRKY16
XP_027931524.1	VuWRKY47	Vigun06g053700	VuWRKY30
XP_027932474.1	VuWRKY48	Vigun06g060000	VuWRKY9
XP_027933245.1	VuWRKY49	Vigun06g082700	VuWRKY10
XP_027930440.1	VuWRKY50	Vigun06g122600	VuWRKY82
XP_027930787.1	VuWRKY51	Vigun06g131100	VuWRKY47
XP_027930452.1	VuWRKY52	Vigun06g134600	VuWRKY71
XP_027933075.1	VuWRKY53	Vigun06g159600	VuWRKY31
XP_027935965.1	VuWRKY54	Vigun07g103700	VuWRKY61
XP_027935075.1	VuWRKY55	Vigun07g127100	VuWRKY48
XP_027937612.1	VuWRKY56	Vigun07g131500	VuWRKY32
XP_027935529.1	VuWRKY57	Vigun07g221500	VuWRKY72
XP_027941737.1	VuWRKY58	Vigun08g042500	VuWRKY49
XP_027939733.1	VuWRKY59	Vigun08g045300	VuWRKY17
XP_027939426.1	VuWRKY60	Vigun08g045400	VuWRKY18
XP_027938488.1	VuWRKY61	Vigun08g065100	VuWRKY62
XP_027939954.1	VuWRKY62	Vigun08g112200	VuWRKY83
XP_027939879.1	VuWRKY63	Vigun08g112300	VuWRKY84
XP_027939950.1	VuWRKY64	Vigun08g130700	VuWRKY11
XP_027939281.1	VuWRKY65	Vigun08g192900	VuWRKY50
XP_027941581.1	VuWRKY66	Vigun08g201800	VuWRKY33
XP_027939320.1	VuWRKY67	Vigun08g206800	VuWRKY12
XP_027940486.1	VuWRKY68	Vigun08g217500	VuWRKY13
XP_027942239.1	VuWRKY69	Vigun09g031900	VuWRKY63
XP_027901833.1	VuWRKY70	Vigun09g044800	VuWRKY34
XP_027905062.1	VuWRKY71	Vigun09g067500	VuWRKY14
XP_027902010.1	VuWRKY72	Vigun09g078100	VuWRKY35
XP_027905261.1	VuWRKY73	Vigun09g104500	VuWRKY51
XP_027901923.1	VuWRKY74	Vigun09g128100	VuWRKY52
XP_027902414.1	VuWRKY75	Vigun09g128400	VuWRKY53
XP_027902768.1	VuWRKY76	Vigun09g133700	VuWRKY85
XP_027905300.1	VuWRKY77	Vigun09g133800	VuWRKY86
XP_027902070.1	VuWRKY78	Vigun09g153200	VuWRKY87
XP_027942525.1	VuWRKY79	Vigun09g200200	VuWRKY64
XP_027902193.1	VuWRKY80	Vigun09g215300	VuWRKY19
XP_027904947.1	VuWRKY81	Vigun09g222700	VuWRKY54
XP_027908297.1	VuWRKY82	Vigun10g002700	VuWRKY88
XP_027907105.1	VuWRKY83	Vigun10g014400	VuWRKY55
XP_027908287.1	VuWRKY84	Vigun10g092300	VuWRKY15
XP_027908149.1	VuWRKY85	Vigun10g134800	VuWRKY73
XP_027905983.1	VuWRKY86	none	none
XP_027905988.1	VuWRKY87	none	none
XP_027908288.1	VuWRKY88	Vigun10g138200	VuWRKY56
XP_027907777.1	VuWRKY89	Vigun10g144200	VuWRKY89
XP_027907261.1	VuWRKY90	Vigun10g195700	VuWRKY21
XP_027909716.1	VuWRKY91	Vigun11g119100	VuWRKY36
none	none	Vigun09g215400	VuWRKY20
none	none	Vigun08g130300	VuWRKY90
none	none	Vigun07g162700	VuWRKY92
