# Supplementary material for: Identification and Analysis of WRKY Transcription Factors in Response to Cowpea Fusarium Wilt in Cowpea
Source: Plants (Basel). 2024 Aug 15;13(16):2273. doi: 10.3390/plants13162273 (PMC11360203; doi:10.3390/plants13162273)
Supplement: Supplementary file 1 [file plants-13-02273-s001.zip › Table S2 WRKY genes in Glycine max.xlsx]

## Sheet: Sheet1
Table S2 WRKY genes in Glycine max
Name	Gene ID	Chromosome	Geneloci
GmWRKY1	KRH74791	Chr1	4707961	4714222	+
GmWRKY2	KRH74951	Chr1	6810996	6816226	-
GmWRKY3	KRH75008	Chr1	7371207	7379188	+
GmWRKY4	KRH76057	Chr1	44021618	44025300	-
GmWRKY5	KRH77041	Chr1	52419846	52422210	-
GmWRKY6	KRH77587	Chr1	55118826	55120011	+
GmWRKY7	KRH77637	Chr1	55350106	55351996	-
GmWRKY8	KRH69145	Chr2	777356	781686	+
GmWRKY9	KRH69197	Chr2	1024235	1026549	-
GmWRKY10	KRH69334	Chr2	1838236	1846478	-
GmWRKY11	KRH70870	Chr2	11191640	11199017	+
GmWRKY12	KRH71318	Chr2	14586815	14589606	-
GmWRKY13	KRH72303	Chr2	38920714	38930381	+
GmWRKY14	KRH72765	Chr2	42001353	42004784	-
GmWRKY15	KRH73639	Chr2	46674263	46676939	+
GmWRKY16	KRH73787	Chr2	47204183	47206522	+
GmWRKY17	KRH73864	Chr2	47501492	47507336	+
GmWRKY18	KRH74019	Chr2	48093016	48096127	-
GmWRKY19	RCW19514	Chr2	10862193	10867516	-
GmWRKY20	KRH65526	Chr3	5405762	5409385	+
GmWRKY21	KRH66475	Chr3	31002094	31010324	-
GmWRKY22	KRH67313	Chr3	37478990	37481717	+
GmWRKY23	KRH67619	Chr3	38951656	38961330	-
GmWRKY24	KRH68270	Chr3	42334845	42336847	+
GmWRKY25	KRH68280	Chr3	42405152	42407179	+
GmWRKY26	KRH68344	Chr3	42698752	42703083	-
GmWRKY27	KRH68902	Chr3	45152332	45156584	-
GmWRKY28	KRH61557	Chr4	4398611	4400023	-
GmWRKY29	KRH61668	Chr4	4991882	4993379	-
GmWRKY30	KRH61669	Chr4	5000479	5002170	-
GmWRKY31	KRH61946	Chr4	6379935	6382128	-
GmWRKY32	KRH62551	Chr4	13218873	13223979	-
GmWRKY33	KRH63398	Chr4	43478062	43484465	-
GmWRKY34	KRH64132	Chr4	48944031	48947321	-
GmWRKY35	KRH64133	Chr4	48944309	48947101	-
GmWRKY36	KRH64140	Chr4	48971780	48974496	+
GmWRKY37	KRH64215	Chr4	49377206	49381545	+
GmWRKY38	KRH64216	Chr4	49386505	49389183	-
GmWRKY39	KRH64503	Chr4	50685345	50687985	+
GmWRKY40	KRH57965	Chr5	25268507	25270718	-
GmWRKY41	KRH58373	Chr5	31740838	31745408	+
GmWRKY42	KRH58435	Chr5	32073512	32075954	+
GmWRKY43	KRH59007	Chr5	35259040	35260877	+
GmWRKY44	KRH59108	Chr5	35633857	35645843	-
GmWRKY45	KRH59457	Chr5	37142869	37146009	-
GmWRKY46	KRH59476	Chr5	37232879	37234668	+
GmWRKY47	KRH59972	Chr5	39339316	39341188	+
GmWRKY48	KRH60029	Chr5	39636109	39638136	-
GmWRKY49	RCW19383	Chr5	2486734	2493278	-
GmWRKY50	KRH52231	Chr6	4124757	4125627	-
GmWRKY51	KRH52329	Chr6	4653700	4666752	-
GmWRKY52	KRH52606	Chr6	5982728	5984765	-
GmWRKY53	KRH53440	Chr6	10247993	10250167	-
GmWRKY54	KRH53716	Chr6	11559878	11562766	+
GmWRKY55	KRH53717	Chr6	11567472	11571858	-
GmWRKY56	KRH53804	Chr6	11987432	11990961	-
GmWRKY57	KRH53810	Chr6	12032628	12036170	+
GmWRKY58	KRH54160	Chr6	14076805	14078036	+
GmWRKY59	KRH54509	Chr6	16760534	16765691	+
GmWRKY60	KRH54935	Chr6	24915597	24922978	-
GmWRKY61	KRH55277	Chr6	40186035	40189770	-
GmWRKY62	KRH56161	Chr6	49642766	49646262	-
GmWRKY63	KRH56379	Chr6	50942839	50947909	+
GmWRKY64	KRH47344	Chr7	1772171	1774607	-
GmWRKY65	KRH47935	Chr7	5100360	5103308	+
GmWRKY66	KRH48843	Chr7	12685925	12694465	+
GmWRKY67	KRH49123	Chr7	15836784	15840218	-
GmWRKY68	KRH50544	Chr7	40486944	40492055	+
GmWRKY69	KRH50702	Chr7	41926439	41929460	-
GmWRKY70	KRH51128	Chr7	43715792	43719098	-
GmWRKY71	KRH41119	Chr8	901327	902577	+
GmWRKY72	KRH41244	Chr8	1475056	1476873	+
GmWRKY73	KRH41300	Chr8	1762687	1764910	-
GmWRKY74	KRH42254	Chr8	6000218	6004305	+
GmWRKY75	KRH42308	Chr8	6229164	6231818	+
GmWRKY76	KRH42896	Chr8	9137289	9139229	+
GmWRKY77	KRH43323	Chr8	10843433	10846761	-
GmWRKY78	KRH43340	Chr8	10941737	10944154	+
GmWRKY79	KRH44560	Chr8	17784425	17786833	+
GmWRKY80	KRH44949	Chr8	20546448	20551296	-
GmWRKY81	KRH46231	Chr8	43918891	43924142	+
GmWRKY82	KRH46302	Chr8	44391679	44397769	+
GmWRKY83	KRH36485	Chr9	444300	446780	-
GmWRKY84	KRH36880	Chr9	2453319	2457456	-
GmWRKY85	KRH36956	Chr9	2865429	2868035	-
GmWRKY86	KRH37367	Chr9	5864993	5867139	+
GmWRKY87	KRH37650	Chr9	9165609	9172382	-
GmWRKY88	KRH38335	Chr9	32339487	32341006	-
GmWRKY89	KRH40121	Chr9	46239304	46242420	-
GmWRKY90	KRH40186	Chr9	46664174	46671487	-
GmWRKY91	KRH40304	Chr9	47122160	47126195	+
GmWRKY92	KRH40372	Chr9	47380403	47382283	-
GmWRKY93	KRH40377	Chr9	47401522	47403747	-
GmWRKY94	KRH40720	Chr9	49008545	49010574	+
GmWRKY95	KRH40826	Chr9	49543195	49547299	+
GmWRKY96	KRH31776	Chr10	1065602	1068878	-
GmWRKY97	KRH32117	Chr10	2870409	2873948	+
GmWRKY98	KRH33655	Chr10	37190398	37195460	-
GmWRKY99	KRH34224	Chr10	40467214	40469822	-
GmWRKY100	KRH34226	Chr10	40476883	40479141	-
GmWRKY101	KRH35230	Chr10	46024155	46026091	-
GmWRKY102	KRH27887	Chr11	1508880	1510055	-
GmWRKY103	KRH28430	Chr11	3994641	3996435	+
GmWRKY104	KRH30155	Chr11	15312631	15316628	+
GmWRKY105	KRH25355	Chr12	8277664	8281250	+
GmWRKY106	KRH26104	Chr12	23086099	23095955	-
GmWRKY107	KRH27073	Chr12	37131153	37134096	+
GmWRKY108	KRH19120	Chr13	21734858	21736896	+
GmWRKY109	KRH19450	Chr13	23076306	23080404	+
GmWRKY110	KRH21925	Chr13	37010513	37012154	-
GmWRKY111	KRH21926	Chr13	37017787	37021076	-
GmWRKY112	KRH21927	Chr13	37023409	37025614	+
GmWRKY113	KRH21928	Chr13	37035749	37037544	+
GmWRKY114	KRH22261	Chr13	38961249	38964078	-
GmWRKY115	KRH22585	Chr13	40564513	40567479	-
GmWRKY116	KRH23643	Chr13	45564565	45566732	+
GmWRKY117	KRH14102	Chr14	535138	539145	+
GmWRKY118	KRH14276	Chr14	1154838	1160434	-
GmWRKY119	KRH14487	Chr14	2102301	2105264	+
GmWRKY120	KRH15622	Chr14	9770124	9770678	+
GmWRKY121	KRH15655	Chr14	10260321	10263053	-
GmWRKY122	KRH15674	Chr14	10336670	10338523	-
GmWRKY123	KRH16144	Chr14	23729201	23732285	-
GmWRKY124	KRH16918	Chr14	44995695	44999564	-
GmWRKY125	KRH16920	Chr14	45008220	45013133	-
GmWRKY126	KRH16921	Chr14	45021831	45033593	-
GmWRKY127	KRH17125	Chr14	46522639	46526085	-
GmWRKY128	KRH09652	Chr15	290145	292323	-
GmWRKY129	KRH11472	Chr15	8647169	8649876	-
GmWRKY130	KRH11862	Chr15	10921330	10925581	-
GmWRKY131	KRH11917	Chr15	11314329	11317181	-
GmWRKY132	KRH12362	Chr15	14945418	14947483	+
GmWRKY133	KRH12664	Chr15	19145004	19150626	+
GmWRKY134	KRH06499	Chr16	2563164	2566407	+
GmWRKY135	KRH06568	Chr16	2951733	2954473	-
GmWRKY136	KRH06582	Chr16	3020537	3022581	-
GmWRKY137	KRH08826	Chr16	33837701	33839617	-
GmWRKY138	KRH09521	Chr16	37703370	37704829	-
GmWRKY139	RCW18950	Chr16	5336881	5339714	+
GmWRKY140	RCW18982	Chr16	33803200	33804948	-
GmWRKY141	KRH05362	Chr17	37539829	37542155	+
GmWRKY142	KRH02033	Chr17	903633	907028	+
GmWRKY143	KRH02381	Chr17	2596220	2599345	+
GmWRKY144	KRH02502	Chr17	3134700	3139599	-
GmWRKY145	KRH02746	Chr17	4328277	4330070	-
GmWRKY146	KRH03442	Chr17	7706604	7711685	+
GmWRKY147	KRH04545	Chr17	15629891	15631966	+
GmWRKY148	KRH05395	Chr17	37790965	37792528	-
GmWRKY149	RCW18912	Chr17	5778043	5786048	-
GmWRKY150	RCW18923	Chr17	31139783	31145543	+
GmWRKY151	KRG98195	Chr18	4952759	4956347	+
GmWRKY152	KRG98563	Chr18	7831834	7838495	-
GmWRKY153	KRG98705	Chr18	9262392	9267008	-
GmWRKY154	KRG99150	Chr18	16264328	16269122	-
GmWRKY155	KRG99982	Chr18	44127213	44131136	-
GmWRKY156	KRH00361	Chr18	49341357	49344962	-
GmWRKY157	KRH00435	Chr18	50013378	50015386	+
GmWRKY158	KRH00856	Chr18	52725935	52728032	+
GmWRKY159	KRH00862	Chr18	52750924	52752837	+
GmWRKY160	KRH00919	Chr18	53044479	53048545	-
GmWRKY161	KRH01137	Chr18	54251636	54255214	+
GmWRKY162	KRH01236	Chr18	54874974	54881413	-
GmWRKY163	KRG93506	Chr19	2228698	2231733	+
GmWRKY164	KRG94564	Chr19	33279312	33281763	-
GmWRKY165	KRG95903	Chr19	43672865	43681647	-
GmWRKY166	KRG96534	Chr19	46981404	46983844	+
GmWRKY167	KRG96545	Chr19	47056411	47058390	+
GmWRKY168	KRG96610	Chr19	47349623	47354478	-
GmWRKY169	KRG97154	Chr19	49949239	49952046	-
GmWRKY170	KRG89512	Chr20	3207530	3212242	+
GmWRKY171	KRG89544	Chr20	3681098	3682240	+
GmWRKY172	KRG91594	Chr20	40075289	40077657	+
