# Supplementary material for: Identification and Analysis of WRKY Transcription Factors in Response to Cowpea Fusarium Wilt in Cowpea
Source: Plants (Basel). 2024 Aug 15;13(16):2273. doi: 10.3390/plants13162273 (PMC11360203; doi:10.3390/plants13162273)
Supplement: Supplementary file 1 [file plants-13-02273-s001.zip › Table S3 Physicochemical properties analysis of WRKY gene family members in cowpea.xlsx]

## Sheet: Sheet1
Table S3 Physicochemical properties analysis of WRKY gene family members in cowpea
Name	Gene ID	Number of amino acids (aa)	Molecular weight(Da)	PI	Instability index	Chromosome	Cell localization
VuWRKY1	XP_027925372.1	747	80985.7	5.85	48.27	Chr1	nucl
VuWRKY2	XP_027914569.1	195	21623	9.3	41.15	Chr1	nucl
VuWRKY3	XP_027918502.1	468	51740.5	8.51	45.49	Chr1	nucl
VuWRKY4	XP_027915093.1	262	29786.7	4.79	60.16	Chr1	nucl
VuWRKY5	XP_027926493.1	289	32963.9	7.09	54.36	Chr1	nucl
VuWRKY6	XP_027905335.1	511	55144.5	6.76	51.24	Chr1	nucl
VuWRKY7	XP_027913808.1	297	32606.1	5.75	59.03	Chr2	nucl
VuWRKY8	XP_027907754.1	453	49522.5	7.78	51.84	Chr2	nucl
VuWRKY9	XP_027913332.1	480	52645.7	6.73	48.66	Chr2	nucl
VuWRKY10	XP_027914386.1	321	35128.9	9.6	54.62	Chr2	nucl
VuWRKY11	XP_027915293.1	356	40337.1	6.67	58.8	Chr2	nucl
VuWRKY12	XP_027919264.1	361	41068.7	5.4	50.02	Chr3	nucl
VuWRKY13	XP_027918161.1	303	34132.2	5.42	40.76	Chr3	nucl
VuWRKY14	XP_027921279.1	136	15800.5	9.64	64.8	Chr3	nucl
VuWRKY15	XP_027917927.1	225	25769.1	9.34	57.52	Chr3	nucl
VuWRKY16	XP_027918288.1	194	22000	7.27	59.12	Chr3	nucl
VuWRKY17	XP_027920547.1	1376	157211	5.54	45.67	Chr3	plas
VuWRKY18	XP_027916148.1	258	28703	5.05	65.49	Chr3	nucl
VuWRKY19	XP_027917344.1	490	54027.2	5.5	47.97	Chr3	nucl
VuWRKY20	XP_027917575.1	409	44783.3	5.42	60.33	Chr3	nucl
VuWRKY21	XP_027917584.1	364	40021.9	6.96	57.32	Chr3	nucl
VuWRKY22	XP_027921976.1	416	45897.6	6.79	44.12	Chr3	nucl
VuWRKY23	XP_027921767.1	492	54125.4	7.63	47.97	Chr3	nucl
VuWRKY24	XP_027921394.1	324	34874.5	9.57	57.96	Chr3	nucl
VuWRKY25	XP_027916483.1	599	64588.2	5.72	47.13	Chr3	nucl
VuWRKY26	XP_027919340.1	503	54474.1	8.98	53.36	Chr3	nucl
VuWRKY27	XP_027920544.1	321	34769.4	9.94	50.13	Chr3	nucl
VuWRKY28	XP_027918573.1	366	40544.6	8.02	44.55	Chr3	nucl
VuWRKY29	XP_027916006.1	403	43652.1	5.96	62.55	Chr3	nucl
VuWRKY30	XP_027924935.1	397	43231.5	6.65	45.72	Chr4	nucl
VuWRKY31	XP_027928143.1	518	56519.8	7.02	57.96	Chr5	nucl
VuWRKY32	XP_027926298.1	521	57150.8	6.61	54.56	Chr5	nucl
VuWRKY33	XP_027927179.1	217	24844.4	7.07	46.1	Chr5	chlo
VuWRKY34	XP_027928761.1	703	76849.2	6.09	47.18	Chr5	nucl
VuWRKY35	XP_027926010.1	181	20723.3	9.28	35.28	Chr5	nucl
VuWRKY36	XP_027926009.1	341	37414.3	5.74	64.68	Chr5	nucl
VuWRKY37	XP_027926250.1	290	33005.7	6.61	63.15	Chr5	nucl
VuWRKY38	XP_027927120.1	537	59668.1	7.65	63.02	Chr5	nucl
VuWRKY39	XP_027929760.1	285	32004	5.56	62.17	Chr5	nucl
VuWRKY40	XP_027929914.1	300	34169.2	5.94	59.93	Chr5	nucl
VuWRKY41	XP_027929394.1	318	36152.9	8.06	56.83	Chr5	nucl
VuWRKY42	XP_027929748.1	290	33348.7	8.49	58.31	Chr5	nucl
VuWRKY43	XP_027927772.1	274	31272.2	6.66	43.15	Chr5	nucl
VuWRKY44	XP_027930198.1	257	28391.7	5.83	66.01	Chr5	nucl
VuWRKY45	XP_027929626.1	621	67083.1	5.73	47.04	Chr5	nucl
VuWRKY46	XP_027929832.1	271	29817.5	8.99	54.76	Chr5	nucl
VuWRKY47	XP_027931524.1	466	51542.8	6.23	43.82	Chr6	nucl
VuWRKY48	XP_027932474.1	582	63086.5	6.21	42.89	Chr6	nucl
VuWRKY49	XP_027933245.1	505	55612.8	6.53	56.58	Chr6	nucl
VuWRKY50	XP_027930440.1	372	42073.8	5.43	47.34	Chr6	nucl
VuWRKY51	XP_027930787.1	349	38342	5.81	60.94	Chr6	nucl
VuWRKY52	XP_027930452.1	503	54428.6	5.6	56.85	Chr6	nucl
VuWRKY53	XP_027933075.1	569	60810.8	7.68	44.91	Chr6	nucl
VuWRKY54	XP_027935965.1	356	40079.1	9.73	55.83	Chr7	nucl
VuWRKY55	XP_027935075.1	320	36069.9	6.14	59.93	Chr7	nucl
VuWRKY56	XP_027937612.1	435	47787.7	8.55	49.93	Chr7	nucl
VuWRKY57	XP_027935529.1	313	35136.5	5.94	55.98	Chr7	nucl
VuWRKY58	XP_027941737.1	156	18201.8	5.1	28.86	Chr8	nucl
VuWRKY59	XP_027939733.1	267	30410.6	7.19	53.25	Chr8	nucl
VuWRKY60	XP_027939426.1	268	30431.3	8.55	54.73	Chr8	nucl
VuWRKY61	XP_027938488.1	330	35915.1	9.61	44.26	Chr8	nucl
VuWRKY62	XP_027939954.1	325	36794.9	6.12	50.9	Chr8	nucl
VuWRKY63	XP_027939879.1	258	29379.7	9.29	52.91	Chr8	nucl
VuWRKY64	XP_027939950.1	575	62827.6	6.93	61.76	Chr8	nucl
VuWRKY65	XP_027939281.1	333	37973.7	7.3	58.92	Chr8	nucl
VuWRKY66	XP_027941581.1	487	53233.2	5.24	38.53	Chr8	nucl
VuWRKY67	XP_027939320.1	584	63119.1	6.68	44.51	Chr8	nucl
VuWRKY68	XP_027940486.1	501	54634.2	6.94	52.74	Chr8	nucl
VuWRKY69	XP_027942239.1	293	32128.6	9.71	55.25	Chr9	nucl
VuWRKY70	XP_027901833.1	428	46830.9	8.52	39.07	Chr9	nucl
VuWRKY71	XP_027905062.1	447	49383.1	8.4	54.31	Chr9	nucl
VuWRKY72	XP_027902010.1	578	62989.8	6.9	52.63	Chr9	nucl
VuWRKY73	XP_027905261.1	131	15121.9	7.81	42.23	Chr9	nucl
VuWRKY74	XP_027901923.1	238	26935.5	9.11	60.95	Chr9	nucl
VuWRKY75	XP_027902414.1	192	22029.2	7.14	51.2	Chr9	nucl
VuWRKY76	XP_027902768.1	321	35490.6	6.08	59.2	Chr9	nucl
VuWRKY77	XP_027905300.1	283	32339.1	5.29	56.9	Chr9	nucl
VuWRKY78	XP_027902070.1	353	39368	5.74	61.78	Chr9	nucl
VuWRKY79	XP_027942525.1	300	32960.4	9.68	43.17	Chr9	nucl
VuWRKY80	XP_027902193.1	285	32016.9	7.12	47.24	Chr9	nucl
VuWRKY81	XP_027904947.1	161	18371	5.44	37.09	Chr9	cyto
VuWRKY82	XP_027908297.1	282	32721.5	6.09	62.36	Chr10	nucl
VuWRKY83	XP_027907105.1	230	25976.4	8.15	46.93	Chr10	chlo
VuWRKY84	XP_027908287.1	490	54576.7	6.13	53.82	Chr10	nucl
VuWRKY85	XP_027908149.1	317	34282.7	6.16	59.54	Chr10	nucl
VuWRKY86	XP_027905983.1	320	35320.1	8.13	43.28	Chr10	chlo
VuWRKY87	XP_027905988.1	217	23928.6	6.9	36.86	Chr10	chlo
VuWRKY88	XP_027908288.1	207	23275.1	9.01	41.1	Chr10	nucl
VuWRKY89	XP_027907777.1	356	40271.2	5.08	55.08	Chr10	nucl
VuWRKY90	XP_027907261.1	317	35360.8	8.46	43.24	Chr10	nucl
VuWRKY91	XP_027909716.1	590	64229.1	6.12	48.33	Chr11	nucl
