# Supplementary material for: Identification and Analysis of WRKY Transcription Factors in Response to Cowpea Fusarium Wilt in Cowpea
Source: Plants (Basel). 2024 Aug 15;13(16):2273. doi: 10.3390/plants13162273 (PMC11360203; doi:10.3390/plants13162273)
Supplement: Supplementary file 1 [file plants-13-02273-s001.zip › Table S4 The disease index calculation after cowpea inoculation with cowpea wilt pathogen.xlsx]

## Sheet: Sheet1
Table S4 The disease index calculation after cowpea inoculation with cowpea wilt pathogen
	Grade 0	Grade 1	Grade 3	Grade 5	Grade 7	Grade 9
0d-ck	30	0	0	0	0	0
5d-ck	30	0	0	0	0	0
12d-ck	30	0	0	0	0	0
17d-ck	30	0	0	0	0	0
22d-ck	30	0	0	0	0	0
0d-Fo	30	0	0	0	0	0
5d-Fo	30	0	0	0	0	0
12d-Fo	20	8	2	0	0	0
17d-Fo	0	0	7	11	9	3
22d-Fo	0	0	4	1	2	23
Individual cowpea plant disease index grading criteria:
Grade 0: No symptoms;
Grade 1: Two cotyledons yellowing, but normal growth;
Grade 3: Cotyledons yellow and wilted, affecting growth;
Grade 5: Complete cotyledon wilting, with partial plant wilting;
Grade 7: Partial wilting or cessation of growth in plants;
Grade 9: Entire plant wilting, lodging, or death.
