# Supplementary material for: Identification and Analysis of WRKY Transcription Factors in Response to Cowpea Fusarium Wilt in Cowpea
Source: Plants (Basel). 2024 Aug 15;13(16):2273. doi: 10.3390/plants13162273 (PMC11360203; doi:10.3390/plants13162273)
Supplement: Supplementary file 1 [file plants-13-02273-s001.zip › Table S5 Primers used in this research.xlsx]

## Sheet: Sheet1
Primers used in this research
Primers for real-time quantitative PCR (RT-qPCR)
Primer name	Primer sequences (5'-3')
VuWRKY2-F	F: CCAAACAAGGAGCCAGGTTG
VuWRKY2-R	R: AGTCACCACTACCCCTTCGT
VuWRKY20-F	F: TTGCTTGGTGGGTAACAGCA
VuWRKY20-R	R: GCCCACAGATCAGAAGGGAC
VuWRKY22-F	F: GGCGACGGCGATGAGTATAA
VuWRKY22-R	R: CAGAGAGGTGGCAGGAAGTG
VuWRKY37-F	F: ACAACTCCTTCCCTACCCCA
VuWRKY37-R	R: AGGAATGTCGACAGCCTTGT
VuWRKY41-F	F: TCACGAACACCCTTCTGCTT
VuWRKY41-R	R: TATGGAGCTGTCCTTCTCCCA
VuWRKY49-F	F: TCAAACGGGTGGAGTTTCCC
VuWRKY49-R	R: AAGGTCTGAACCTGTGGCTG
VuWRKY52-F	F: AAGTTGAGCGGAGCAGAACA
VuWRKY52-R	R: TTCGCTGATGAGTTCCCACC
VuWRKY55-F	F: ACACACATCCAAGCCCAGTT
VuWRKY55-R	R: GGGAAGCCCAAAGAGGACAAT
VuWRKY59-F	F: GCACAACCATGGTGCTCTTC
VuWRKY59-R	R: CTTGAGCTCCCCAGTGATGG
VuWRKY70-F	F: ACCAAATGGGCATGCTGAGA
VuWRKY70-R	R: CCGAGTGTGTAGCACTGGTT
VuWRKY77-F	F: GGTGAAGACGAGGTTGCTCA
VuWRKY77-R	R: TCCGTACTTTCTCCACGCAC
Primers for vectors of subcellular localization assay
Primer name	Primer sequences (5'-3')
VuWRKY2-GFP-F	ctgcaggggcccggggtcgacATGGAGAATTATAGCATGTTGTTCCC
VuWRKY2-GFP-R	gcccttgctcaccatggtaccAAAGGGAGTGTATATTTGCATCTGAC
VuWRKY22-GFP-F	ctgcaggggcccggggtcgacATGGTTGGCGGTGGAAATG
VuWRKY22-GFP-R	gcccttgctcaccatggtaccAGTTATCTGTTCTTCCTTCAGTCTTAGACT
VuWRKY49-GFP-F	ctgcaggggcccggggtcgacATGACCACTTCTTTCTCTGACCTTC
VuWRKY49-GFP-R	gcccttgctcaccatggtaccACATAGCAAAGAGTCAAGAAACGAGT
VuWRKY59-GFP-F	ctgcaggggcccggggtcgacATGCTCGTTCAAGTCCTCAACAC
VuWRKY59-GFP-R	gcccttgctcaccatggtaccCTCTTCCGGAATATTCAAATTGAGG
Primers for vectors of yeast one-hybrid assays
Primer name	Primer sequences (5'-3')
pLaczi-CAT-F	atctgtcgacctcgagGATGAAAGATAAAAATCAAAATATCAAATG
pLaczi-CAT-R	gagcacatgcctcgagCGAATATCCCTACTAGAAGAGTACTTTCA
pB42AD-2-F	tgcctctcccgaattcATGGAGAATTATAGCATGTTGTTCCC
PB42AD-2-R	cgagtcggccgaattcAAAGGGAGTGTATATTTGCATCTGAC
